# Supplementary material for: Salmonella typhimurium Vaccine Candidate Delivering Infectious Bronchitis Virus S1 Protein to Induce Protection
Source: Biomolecules. 2024 Jan 20;14(1):133. doi: 10.3390/biom14010133 (PMC10813627; doi:10.3390/biom14010133)
Supplement: Supplementary file 1 [file biomolecules-14-00133-s001.zip]

Archive with 1 entries (1 files):
- biomolecules-2760943-original image.v1.pdf
